# Supplementary material for: Toxicological Assessment of Particulate and Metal Hazards Associated with Vaping Frequency and Device Age
Source: Toxics. 2023 Feb 7;11(2):155. doi: 10.3390/toxics11020155 (PMC9967192; doi:10.3390/toxics11020155)
Supplement: Supplementary file 1 [file toxics-11-00155-s001.zip]

Archive with 1 entries (1 files):
- toxics-2130647-supplementary.pdf
